# Supplementary material for: Comparative molecular analysis of chemolithoautotrophic bacterial diversity and community structure from coastal saline soils, Gujarat, India
Source: BMC Microbiol. 2012 Jul 26;12:150. doi: 10.1186/1471-2180-12-150 (PMC3438102; doi:10.1186/1471-2180-12-150)
Supplement: Additional file 4 — Table S1. Taxonomic distribution of 16S rDNA clones. The OTUs were generated using a 16S rDNA percent identity value of 98%. [file 1471-2180-12-150-S4.xlsx]

## Sheet: Sheet1
	Additional file 4: Table S1
	(a) 16S rDNA clones from agricultural soil (AS) clone library
	Closest GenBank sequence from the database	Representative clones	No of clones	Similarity (%)
	“PROTEOBACTERIA”
	Alphaproteobacteria;
	Rhodospirillales; Acetobacteraceae
	Uncultured Acetobacteraceae bacterium	BSS185	1	0.9
	Rhizobiales; Methylobacteriaceae
	Uncultured alpha proteobacterium	BSS86	1	0.85
	Balneimonas sp.	BSS181	2	0.97
	Rhizobiales; Beijerinckiaceae
	Chelatococcus asaccharovorans	BSS186	1	0.98
	Caulobacterales; Caulobacteraceae
	Brevundimonas alba strain CB88	BSS95	1	0.98
	Rhizobiales ; Hyphomicrobiaceae
	Rhodomicrobium vannielii	BSS84	1	0.94
	Rhizobiales ; Methylobacteriaceae
	Microvirga subterranea	BSS191	1	0.85
	Rhodospirillales ; Rhodospirillaceae
	Azospirillum sp.	BSS182	1	0.92
	Azospirillum sp. AP-500	BSS183	1	0.91
	Sphingomonadales; Sphingomonadaceae
	Uncultured Sphingomonadaceae bacterium	BSS20	1	0.99
	Sphingomonas sp. MTR-71	BSS24	1	0.95
	Kaistobacter terrae	BSS125	1	0.93
	Uncultured Kaistobacter terrae	BSS46	1	0.96
	Betaproteobacteria;
	Burkholderiales; Burkholderiaceae
	Uncultured Comamonadaceae bacterium	BSS7	1	0.95
	Uncultured Burkholderiaceae bacterium	BSS40	1	0.96
	Uncultured beta proteobacterium clone AKYG576	BSS31	1	0.95
	Limnobacter thiooxidans	BSS22	1	0.93
	Limnobacter species strain CS-K2	BSS37	1	0.91
	Limnobacter thiooxidans	BSS36	21	0.99
	Limnobacter thiooxidans strain HLSB157	BSS126	1	0.89
	Limnobacter thioxidans strain TSWCSN35	BSS132	1	0.99
	Limnobacter thioxidans strain TSWCSN35	BSS147	1	0.96
	Limnobacter thiooxidans strain HLSB157	BSS128	1	0.87
	Burkholderiales; Comamonadaceae
	Uncultured beta proteobacterium	BSS8	1	0.98
	Azohydromonas australica strain:IAM 12664	BSS26	1	0.96
	Methylophilales; Methylophilaceae
	Aminomonas aminovorus C2A1	BSS152	1	0.95
	Methylovorus glucosotrophus	BSS121	1	0.95
	Aminomonas aminovorus C2A1	BSS150	10	0.97
	Rhodocyclales; Rhodocyclaceae
	Methyloversatilis universalis	BSS165	2	0.98
	Gammaproteobacteria
	Uncultured gamma proteobacterium clone sw-xj121	BSS44	1	0.98
	Uncultured gamma proteobacterium clone	BSS111	1	0.96
	Thiotrichales; Piscirickettsiaceae
	Methylophaga sp. V4.MO.19	BSS42	1	0.92
	Xanthomonadales
	Gamma proteobacterium CH43	BSS72	1	0.96
	Deltaproteobacteria;
	Bdellovibrionales; Bacteriovoracaceae
	Bdellovibrio stolpii	BSS184	1	0.92
	Myxococcales; Cystobacteraceae
	Cystobacter violaceus	BSS16	1	0.94
	Cystobacter ferrugineus	BSS177	2	0.94
	Cystobacter violaceus	BSS118	2	0.99
	Myxococcales; Haliangiaceae
	Haliangium ochraceum	BSS156	1	0.92
	Uncultured Haliangiaceae bacterium	BSS174	1	0.98
	Uncultured delta proteobacterium clone	BSS25	1	0.89
	Uncultured Sorangiineae bacterium clone	BSS123	1	0.96
	Uncultured Myxococcales bacterium clone	BSS104	1	0.97
	Uncultured proteobacterium clone L2-86	BSS195	1	0.98
	Uncultured delta proteobacterium clone	BSS115	1	0.96
	Uncultured Myxococcales bacterium	BSS105	1	0.96
	Uncultured delta proteobacterium clone	BSS4	1	0.95
	Uncultured delta proteobacterium clone E10	BSS166	1	0.91
	“CYANOBACTERIA”
	Uncultured cynobacterium clone	BSS159	1	0.91
	“NITROSPIRA”
	Nitrospirales; Nitrospiraceae
	Uncultured Nitrospirae bacterium clone AKYG1809	BSS49	1	0.91
	“CHLOROFLEXI”
	Sphaerobacterales; Sphaerobacteraceae
	Uncultured Sphaerobacter sp.	BSS88	1	0.91
	Uncultured Chloroflexi bacterium	BSS85	1	0.92
	"FIRMICUTES"
	Bacillales; Bacillaceae
	Bacillus niacini strain J2S5	BSS130	2	0.97
	Bacillus sp. CNJ905	BSS189	1	0.85
	Bacillus sp. IDA4921	BSS76	1	0.97
	Bacillus vireti strain A4	BSS90	1	0.99
	Bacillus vireti strain B2P6	BSS139	1	0.89
	Bacillus nealsonii strain PAB1C3	BSS66	2	0.94
	Bacillus niacini strain J2S5	BSS197	2	0.98
	Bacillales; Paenibacillaceae
	Paenibacillus ginsengarvi	BSS92	1	0.96
	Uncultured Firmicutes bacterium clone LJ-J52	BSS199	1	0.89
	“BACTEROIDETES”
	Sphingobacteriales; Chitinophagaceae
	Uncultured Terrimonas clone	BSS120	1	0.82
	Uncultured Bacteroidetes bacterium clone D2D11	BSS170	1	0.97
	“ACIDOBACTERIA”
	Uncultured Acidobacterales bacterium	BSS98	1	0.97
	Uncultured solibacter bacterium	BSS74	1	0.98
	Uncultured soil bacterium	BSS10	1	0.97
	Uncultured Acidobacteria bacterium	BSS172	1	0.89
	Uncultured Acidobacterales bacterium	BSS61	1	0.93
	Uncultured Acidobacteria bacterium	BSS62	1	0.99
	Uncultured Acidobacteria bacterium	BSS28	1	0.96
	Uncultured Acidobacteria bacterium	BSS153	1	0.96
	Uncultured Acidobacteria bacterium	BSS109	1	0.89
	Uncultured Acidobacterales bacterium	BSS168	1	0.99
	Uncultured Acidobacterales bacterium	BSS112	1	0.9
	Uncultured Acidobacterales bacterium	BSS138	1	0.9
	Uncultured Acidobacterales bacterium	BSS39	1	0.97
	Uncultured Acidobacterales bacterium	BSS94	1	0.98
	Uncultured Acidobacterales bacterium	BSS35	1	0.98
	Uncultured Acidobacterales bacterium	BSS176	1	0.98
	Uncultured Acidobacterium sp	BSS101	1	0.96
	Uncultured Acidobacteria bacterium clone g68-M-84	BSS102	1	0.88
	“PLANCTOMYCETES”
	Planctomycetales; Planctomycetaceae
	Planctomycetacia bacterium WSF3-27	BSS87	1	0.87
	Pirellula staleyi strain ATCC 35122	BSS154	1	0.91
	Uncultured Planctomycetaceae bacterium clone B07	BSS96	2	0.94
	Planctomycetales bacterium Ellin7224	BSS50	1	0.89
	“ACTINOBACTERIA”
	Uncultured bacterium clone A07_SB4A	BSS29	1	0.89
	Uncultured bacterium clone F1_89X2	BSS194	1	0.98
	Acidimicrobiales; Iamiaceae
	Uncultured Actinomycetales bacterium clone	BSS100	1	0.94
	Uncultured Acidimicrobidae bacterium	BSS60	1	0.98
	Uncultured Acidimicrobidae bacterium	BSS5	1	0.9
	Actinomycetales; Micrococcaceae
	Arthrobacter globiformis strain Y2S3	BSS81	1	0.98
	Actinomycetales; Micromonosporaceae
	Micromonospora auratinigra	BSS47	1	0.97
	Micromonospora lupini	BSS193	1	0.98
	Micromonospora chokoriensis	BSS169	1	0.93
	Actinomycetales ; Streptomycetaceae
	Streptomyces spiralis strain 13668B	BSS188	1	0.98
	Uncultured Actinomycetales bacterium clone	BSS187	1	0.98
	Uncultured actinobacterium clone NLS1.31	BSS200	1
	Rubrobacterales ; Rubrobacteraceae
	Uncultured actinobacterium clone	BSS13	1	0.97
	Uncultured Rubrobacter sp.	BSS19	1	0.93
	Uncultured Rubrobacter sp. clone w2-33	BSS190	1	0.98
	Uncultured Rubrobacter sp. clone w1-46	BSS198	2	0.98
	“GEMMATIMONADETES”
	Gemmatimonadales: Gemmatimonadaceae
	Uncultured Gemmatimonadetes bacterium	BSS79	1	0.95
	Uncultured Gemmatimonadetes bacterium	BSS57	1	0.92
	Uncultured Gemmatimonadetes bacterium clone	BSS113	1	0.91
	Uncultured Gemmatimonadetes bacterium clone g76	BSS21	1	0.89
	Uncultured Gemmatimonadetes bacterium clone g82	BSS146	1	0.94
	Uncultured Gemmatimonadetes bacterium clone g76	BSS141	1	0.95
	“OP10”
	Uncultured bacterium clone FFCH9957	BSS163	1	0.95
	Uncultured bacterium clone FFCH5635	BSS178	1	0.98
	Uncultured candidate division OP10	BSS116	1	0.91
	(b) 16S rDNA clones from low saline soil (SS1) clone library
	“PROTEOBACTERIA”
	Alphaproteobacteria;
	Rhizobiales; Hyphomicrobiaceae
	Uncultured Alphaproteobacteria	HSS103	1	0.99
	Rhodospirillales; Rhodospirillaceae
	Uncultured Deep-sea bacterium	HSS125	1	0.91
	Rhodobacterales; Rhodobacteraceae
	Rhodovulum sulfidophilum	HSS162	1	0.91
	Unclassified bacteria
	Uncultured proteobacterium clone Elev_16S_467	HSS153	1	0.89
	Uncultured Deep-sea bacterium	HSS34	1	0.92
	Betaproteobacteria;
	Uncultured beta proteobacterium clone II6C	HSS79	3	0.97
	Gammaproteobacteria;
	Alteromonadales; Alteromonadaceae
	Gammaproteobacterium IMCC2115	HSS3	1	0.96
	Gammaproteobacterium IMCC2115	HSS163	1	0.95
	Chromatiales; Ectothiorhodospiraceae
	Uncultured Ectothiorhodospiraceae	HSS148	1	0.95
	Uncultured Gamma proteobacterium clone PET-08	HSS72	1	0.9
	Salinisphaerales; Salinisphaeraceae
	Salinisphaeraceae bacterium PC39	HSS149	1	0.93
	Alteromonadales; Alteromonadaceae
	Marinobacter sp.	HSS10	1	0.97
	Marinobacter bryozoorum	HSS29	1	0.94
	Unclassified Gammaproteobacteria
	Sulfur-oxidizing bacterium OBII5	HSS86	1	0.88
	Uncultured gamma proteobacterium	HSS157	1	0.92
	Uncultured gamma proteobacterium	HSS80	2	0.96
	Uncultured bacterium clone SN118	HSS146	1	0.98
	Insertae sedae
	Methylohalomonas lacus	HSS11	1	0.95
	Deltaproteobacteria
	Desulfuromonadales; Desulfuromonadaceae
	Desulfuromonas michiganensis	HSS50	1	0.96
	Unclassified Deltaproteobacteria
	Uncultured deep-sea bacterium	HSS132	3	0.88
	Uncultured Desulfohalobiaceae	HSS40	4	0.87
	Uncultured bacterium clone C8S-131	HSS8	1	0.9
	Uncultured deep-sea bacterium	HSS137	1	0.9
	Uncultured Deltaproteobacterium	HSS135	1	0.89
	Uncultured Deltaproteobacterium	HSS49	8	0.92
	Uncultured Marinobacter sp.	HSS104	2	0.92
	Saltmarsh clone	HSS164	1	0.94
	“CHLOROFLEXI”
	Caldilineales; Caldilineaceae
	Uncultured Chloroflexi bacterium MSB-4D11	HSS1	1	0.9
	Anaerolineales; Anaerolineaceae
	Uncultured Chloroflexi bacterium TDNP	HSS45	8	0.9
	Uncultured bacterium clone DGS2-33	HSS41	1	0.91
	Uncultured bacterium clone ARDBACWH37	HSS81	1	0.95
	Uncultured Chloroflexi bacterium	HSS47	1	0.88
	Uncultured bacterium clone S-Rwb_62	HSS134	1	0.93
	Chloroflexi/ environment sample
	Uncultured Chloroflexi bacterium	HSS136	2	0.89
	Uncultured Chloroflexi bacterium	HSS17	1	0.88
	"FIRMICUTES"
	Bacillales; Bacillaceae
	Bacillus arbutinivorans	HSS60	3	0.88
	“BACTEROIDETES”
	Sphingobacteriales; Rhodothermaceae
	Uncultured Cytophaga sp.	HSS121	1	0.87
	Flexibacter tractuosus	HSS107	1	0.97
	Bacteroidetes bacterium MO18	HSS110	1	0.96
	Uncultured Bacteroidetes bacterium	HSS128	1	0.97
	Uncultured bacterium clone DGS1-40	HSS46	1	0.98
	“ACIDOBACTERIA”
	Uncultured Acidobacteriaceae bacterium	HSS67	1	0.9
	“PLANCTOMYCETES”
	Planctomycetales; Planctomycetaceae
	Uncultured Planctomycetaceae bacterium	HSS23	1	0.92
	Planctomyces maris	HSS69	1	0.9
	Uncultured Planctomycete CA07	HSS123	1	0.96
	Uncultured Marine bacterium	HSS101	1	0.9
	“ACTINOBACTERIA”
	Actinomycetales; Pseudonocardiaceae
	Amycolatopsis sp. YIM 93223	HSS31	2	0.98
	Amycolatopsis marina	HSS97	6	0.95
	Nitriliruptorales; Nitriliruptoraceae
	Bacterium Chibacore 1500	HSS160	1	0.91
	Rhodococcus sp. E33	HSS127	1	0.84
	Unclassified Actinobacteria
	Uncultured actinobacterium clone B306	HSS78	1	0.9
	Uncultured bacterium clone SN126	HSS38	1	0.97
	Uncultured actinobacterium clone B306	HSS145	2	0.97
	Uncultured actinobacterium clone B233	HSS68	1	0.93
	Uncultured bacterium clone DGS1-27	HSS83	10	0.97
(c) 16S rDNA clones from high saline soil (SS2) clone library
	“PROTEOBACTERIA”
	Alphaproteobacteria;
	Rhodobacterales; Rhodobacteraceae
	Alpha proteobacterium A34	RS45	1	0.97
	Unclassified Rhizobiales
	Uncultured bacterium clone F1_20X2	RS196	1	0.9
	Gammaproteobacteria;
	Chromatiales; Ectothiorhodospiraceae
	Uncultured Ectothiorhodospiraceae	RS24	1	0.95
	Uncultured Ectothiorhodospiraceae	RS42	1	0.95
	Unclassified Gammaproteobacteria
	Uncultured bacterium clone SN118	RS179	1	0.98
	Uncultured Gammaproteobacterium	RS182	1	0.93
	Uncultured Chromatiales	RS38	1	0.9
	Uncultured Gammaproteobacterium	RS29	1	0.91
	Deltaproteobacteria;
	Unclassified Deltaproteobacteria
	Uncultured Marinobacter	RS103	1	0.93
	Uncultured Marinobacter	RS186	1	0.9
	“CHLOROFLEXI”
	Unclassified Chloroflexi;
	Uncultured Chloroflexi bacterium	RS122	2	0.89
	Uncultured Chloroflexi bacterium	RS148	6	0.88
	Uncultured Bacterium	RS171	1	0.87
	Anaerolineales; Anaerolineaceae
	Uncultured Chloroflexi bacterium clone MSB-3D4	RS188	1	0.89
	Uncultured Chloroflexi bacterium clone MSB-3D4	RS173	2	0.88
	Uncultured Chloroflexi bacterium clone MSB-3A1	RS165	1	0.87
	Uncultured Chloroflexi bacterium clone	RS160	1	0.89
	Uncultured Chloroflexi bacterium MSB-3D4	RS139	1	0.9
	Uncultured Chloroflexi bacterium clone TDNP 103	RS178	2	0.89
	Uncultured Chloroflexi bacterium MSB-3D4	RS101	1	0.89
	Uncultured Chloroflexi bacterium MSB-3D4	RS30	1	0.87
	Uncultured Chloroflexi bacterium clone EK_CK560	RS43	1	0.89
	Uncultured Chloroflexi bacterium clone MSB-5D9	RS128	1	0.88
	Uncultured Chloroflexi bacterium clone MSB-3B2	RS11	1	0.88
	Sphaerobacterales; Sphaerobacteraceae
	Sphaerobacter thermophilus	RS187	2	0.88
	"FIRMICUTES"
	Bacillales; Bacillaceae
	Bacillus aquimaris	RS9	1	0.98
	Salirhabdus euzebyi	RS195	1	0.95
	Filobacillus sp. MO21	RS112	1	0.96
	Bacillus polygoni	RS190	3	0.95
	Bacillus foraminis	RS162	1	0.97
	Salirhabdus euzebyi	RS31	1	0.95
	Salirhabdus euzebyi strain : CVS-14	RS126	1	0.92
	Bacillus vireti	RS104	1	0.93
	Bacillus badius	RS140	1	0.92
	Bacillus firmus	RS108	1	0.91
	Aneurinibacillus migulanus	RS27	1	0.83
	Halanaerobiales; Halanaerobiaceae
	Halothermothrix orenii	RS39	1	0.84
	Uncultured Halanaerobiales bacterium	RS147	1	0.94
	Bacillales; Paenibacillaceae
	Uncultured Firmicutes	RS149	1	0.93
	“BACTEROIDETES”
	Sphingobacteriales; Chitinophagaceae
	Bacteroidetes bacterium MO48	RS4	1	0.88
	Uncultured Bacteroidetes bacterium clone 207	RS13	1	0.91
	Uncultured Bacteroidetes bacterium clone B420	RS15	1	0.97
	Uncultured Bacteroidetes bacterium clone B420	RS143	1	0.94
	Uncultured Bacteroidetes bacterium clone B207	RS20	1	0.94
	Uncultured Bacteroidetes bacterium clone B207	RS156	1	0.94
	Bacteroidetes bacterium MO48	RS41	1	0.95
	Uncultured Bacteroidetes bacterium clone B207	RS141	1	0.91
	Sphingobacteriales; Flammeovirgaceae
	Flexibacteraceae bacterium	RS130	1	0.9
	Sphingobacteriales; Rhodothermaceae
	Uncultured Cytophaga sp. clone VHS-B5-77	RS134	1	0.87
	Uncultured Cytophaga sp. clone VHS-B5-77	RS168	1	0.9
	Flavobacteriales; Flavobacteriaceae
	Salinimicrobium catena	RS23	3	0.99
	Salinimicrobium catena strain HY1	RS17	1	0.97
	Uncultured Salegentibacter sp.	RS116	9	0.97
	Uncultured Salegentibacter sp.	RS135	1	0.96
	Sphingobacteriales; Saprospiraceae
	Uncultured Saprospiraceae bacterium	RS121	1	0.87
	“PLANCTOMYCETES”
	Planctomycetales; Planctomycetaceae
	Uncultured Planctomyces clone B06-08H	RS12	1	0.92
	Planctomyces maris	RS105	1	0.9
	Uncultured Planctomycetes clone 153	RS185	1	0.91
	Uncultured Planctomyces clone SGPZ637	RS151	1	0.91
	“ACTINOBACTERIA”
	Nitriliruptorales; Nitriliruptoraceae
	Nitriliruptor alkaliphilus	RS181	1	0.93
	Unclassified Actinobacteria
	Uncultured Actinobacterium clone B306	RS34	2	0.95
	“GEMMATIMONADETES”
	Gemmatimonadales; Gemmatimonadaceae
	Uncultured Gemmatimonadetes bacterium	RS7	1	0.89
	Uncultured Gemmatimonadetes clone AKYH1514	RS35	1	0.9
