# Supplementary material for: Comparative molecular analysis of chemolithoautotrophic bacterial diversity and community structure from coastal saline soils, Gujarat, India
Source: BMC Microbiol. 2012 Jul 26;12:150. doi: 10.1186/1471-2180-12-150 (PMC3438102; doi:10.1186/1471-2180-12-150)
Supplement: Additional file 9 — Table S2. Composition of AT media (Imhoff). [file 1471-2180-12-150-S9.xlsx]

## Sheet: Sheet1
Additional file 9: Table S2
Composition of AT media (Imhoff)
Components	1000ml
KH2 PO4	1.0g			Vitamin solution				TES Solution
MgCl2.6H2O	0.5g		S.No	Vitamins			S.No	Salts
CaCl2.2H2O.	0.1g		1	Biotin	10mg		1	FeCl2.6H2O	1800mg
Na2SO4	0.7g		2	Niacin	35mg		2	CoCl2. 6H2O	250mg
NH4 Cl	1.0g		3	Thiamine dichloride	30mg		3	NiCl2. 6H2O	10mg
NaHCO3	3.0g		4	p-Aminobenzoic acid	20mg		4	CuCl2. 2H2O	10mg
NaCl	1.0g		5	Pyridoxolium hydrochloride	10mg		5	MnCl2. 4H2O	70mg
Sodium acetate	1.0g		6	Ca-panthothenate	10mg		6	ZnCl2	100mg
Vitamin sol	1ml						7	H3BO3	500mg
TES	1ml						8	Na2MoO4.2H2O	30mg
Yeast extract	0.005
Agar	0.015
Salts are dissolved separately in a total 900ml of double distilled water
Solutions are mixed pH is adjusted to above 2-3 with 1 N HCl, and the final volume is brought to 1 litre.
